# Supplementary material for: (2R,4R)-1-(tert-But­oxy­carbon­yl)-4-meth­oxy­pyrrolidine-2-carb­oxy­lic acid
Source: Acta Crystallogr Sect E Struct Rep Online. 2010 Nov 20;66(Pt 12):o3258. doi: 10.1107/S1600536810047707 (PMC3011444; doi:10.1107/S1600536810047707)
Supplement: Supplementary file 2 [file e-66-o3258-Isup2.hkl]

# 
# h,k,l, Fc-squared, Fo-squared, sigma(Fo-squared) and status flag 
# 
data_I
_shelx_title ' shelxl in P2(1)' 
_shelx_refln_list_code          4 
_shelx_F_calc_maximum       33.45 
_exptl_crystal_F_000       264.00 
_reflns_d_resolution_high  0.7636 
 
loop_ 
 _symmetry_equiv_pos_as_xyz 
 'x, y, z' 
 '-x, y+1/2, -z' 
 
_cell_length_a     6.4299 
_cell_length_b     9.7845 
_cell_length_c    10.2789 
_cell_angle_alpha  90.000 
_cell_angle_beta   90.124 
_cell_angle_gamma  90.000 
 
_shelx_F_squared_multiplier     1.000 
 
loop_ 
 _refln_index_h 
 _refln_index_k 
 _refln_index_l 
 _refln_F_squared_calc 
 _refln_F_squared_meas 
 _refln_F_squared_sigma 
 _refln_observed_status 
   1   0   0      130.40      113.96      1.71 o 
   2   0   0      827.14      789.70     12.15 o 
   3   0   0        7.61        7.75      0.46 o 
   4   0   0        5.54        4.25      0.55 o 
   5   0   0      112.83      153.85     19.19 o 
   6   0   0        0.05        0.63      1.11 o 
   7   0   0       17.81       19.39      6.44 o 
   8   0   0        6.11        4.04      6.48 o 
   2   1   0     1054.89     1107.03     12.58 o 
   3   1   0      416.51      401.77      4.49 o 
   4   1   0      128.84      152.91      6.48 o 
   5   1   0       51.62       66.70      3.60 o 
   6   1   0       28.10       27.00      1.62 o 
   7   1   0       29.02       30.86      2.72 o 
   8   1   0       16.89       20.57      2.83 o 
   2   2   0      490.35      474.72      4.28 o 
   3   2   0      703.73      735.21     12.38 o 
   4   2   0       53.32       48.10      1.17 o 
   5   2   0       95.77      105.22      4.63 o 
   6   2   0       27.40       27.92      1.55 o 
   7   2   0        1.38        0.59      1.32 o 
   8   2   0        0.31        0.13      1.24 o 
   1   3   0      971.66     1150.02     70.71 o 
   2   3   0      565.68      575.30      4.25 o 
   3   3   0       40.78       43.53      0.94 o 
   4   3   0       67.82       90.03      9.50 o 
   5   3   0       73.11       73.56      2.38 o 
   6   3   0        5.63        4.17      0.85 o 
   7   3   0        0.88        1.11      1.17 o 
   8   3   0        0.11        1.76      1.75 o 
   0   4   0      174.05      210.67      4.20 o 
   1   4   0       30.93       29.68      1.54 o 
   2   4   0      554.58      546.49      6.36 o 
   3   4   0      339.97      337.82     28.85 o 
   4   4   0       58.41       76.16      4.99 o 
   5   4   0       11.83       10.92      1.43 o 
   6   4   0        3.12        2.95      1.41 o 
   7   4   0        3.49        2.32      1.58 o 
   8   4   0        6.23        5.58      5.64 o 
   1   5   0      151.19      148.61     12.26 o 
   2   5   0       81.15       68.36      2.03 o 
   3   5   0       17.73       16.86      1.05 o 
   4   5   0       78.57       98.37      4.31 o 
   5   5   0        8.44        8.99      1.48 o 
   6   5   0        6.08        4.38      1.87 o 
   7   5   0        0.57        0.57      1.27 o 
   0   6   0       31.80       31.50      1.40 o 
   1   6   0      216.55      236.73     21.52 o 
   2   6   0      147.40      141.76      5.12 o 
   3   6   0       13.95       13.47      1.01 o 
   4   6   0       85.47       94.34      3.54 o 
   5   6   0        2.26        2.08      0.91 o 
   6   6   0       29.15       26.42      1.91 o 
   7   6   0        0.18        0.50      1.22 o 
   1   7   0       15.33       14.42      0.99 o 
   2   7   0        5.75        6.72      2.43 o 
   3   7   0       29.29       30.69      1.80 o 
   4   7   0      124.32      161.99      3.76 o 
   5   7   0        7.35        6.18      2.16 o 
   6   7   0       13.16       11.78      2.32 o 
   7   7   0        0.83        1.14      1.14 o 
   0   8   0       65.35       64.01      6.02 o 
   1   8   0       48.79       44.49      2.35 o 
   2   8   0       41.01       38.02      2.12 o 
   3   8   0       33.34       33.07      2.13 o 
   4   8   0       12.92       13.60      3.09 o 
   5   8   0        5.32        5.33      1.93 o 
   6   8   0        5.98        4.14      2.47 o 
   1   9   0       79.24       85.52      6.44 o 
   2   9   0       15.37       13.40      2.18 o 
   3   9   0       40.78       38.86      1.85 o 
   4   9   0        1.83        1.78      1.06 o 
   5   9   0        2.70        1.97      1.51 o 
   0  10   0       32.22       38.78      6.69 o 
   1  10   0       11.62       12.41      3.24 o 
   2  10   0       11.72        9.44      4.03 o 
   3  10   0        8.29        7.02      3.23 o 
   4  10   0        4.69        3.25      1.46 o 
   5  10   0        0.49        0.14      0.84 o 
   1  11   0       10.55        8.46      3.33 o 
   2  11   0        9.11        8.11      3.53 o 
   3  11   0        1.87        2.11      1.44 o 
   4  11   0        5.57        3.41      1.70 o 
   0  12   0       11.97        8.55      5.23 o 
   1  12   0        3.50        2.50      1.32 o 
   2  12   0        4.20        3.34      1.67 o 
  -8   0   1       36.75       45.20      5.15 o 
  -7   0   1        0.28        1.10      1.61 o 
  -6   0   1       11.24       12.58      7.05 o 
  -5   0   1       77.81       95.60     20.34 o 
  -4   0   1        0.08        0.46      0.29 o 
  -3   0   1       25.15       23.89      0.87 o 
  -2   0   1      289.99      262.47      4.38 o 
   1   0   1      815.54      882.31     18.51 o 
   2   0   1     1118.96     1129.05     11.51 o 
   3   0   1        9.18       10.29      0.59 o 
   4   0   1        8.44        7.91      1.29 o 
   5   0   1      164.50      166.67     15.31 o 
   6   0   1        3.27        2.25      1.43 o 
   7   0   1       16.66       18.89      3.15 o 
   8   0   1       10.77        6.33      5.15 o 
  -8   1   1        4.35        4.54      2.57 o 
  -7   1   1        4.09        4.58      2.02 o 
  -6   1   1       33.61       34.81      2.61 o 
  -5   1   1      225.66      247.10     10.70 o 
  -4   1   1        5.03       22.69     19.59 o 
  -3   1   1       92.43       88.54      2.09 o 
  -2   1   1      741.95      761.02      5.72 o 
  -1   1   1      295.93      250.00      1.70 o 
   2   1   1      299.17      282.47      2.42 o 
   3   1   1      187.34      167.08      4.18 o 
   4   1   1       67.06       67.27      3.23 o 
   5   1   1       72.40       71.50      2.53 o 
   6   1   1        3.72        3.69      1.39 o 
   7   1   1       11.76       10.23      4.90 o 
   8   1   1       11.67        9.74      5.07 o 
  -8   2   1        7.94        6.45      3.70 o 
  -7   2   1        0.29       -0.15      1.16 o 
  -6   2   1       39.15       38.55      2.51 o 
  -5   2   1       20.68       41.95     14.70 o 
  -4   2   1       11.98       16.30      3.99 o 
  -3   2   1       90.61       99.55      1.72 o 
  -2   2   1      472.21      441.06      2.79 o 
  -1   2   1       73.78       71.74      0.69 o 
   1   2   1        1.38        1.33      0.48 o 
   3   2   1      444.66      443.34      5.13 o 
   4   2   1        5.42        6.28      0.57 o 
   5   2   1       41.63       42.19      1.30 o 
   6   2   1       39.26       38.97      4.02 o 
   7   2   1        8.09        6.27      2.86 o 
   8   2   1        1.47        1.14      1.13 o 
  -8   3   1        4.60        4.50      3.14 o 
  -7   3   1        7.18        5.53      2.51 o 
  -6   3   1       26.17       29.97      2.37 o 
  -5   3   1       17.56       26.86      9.15 o 
  -4   3   1      279.72      285.61      8.70 o 
  -3   3   1      190.33      184.84      2.69 o 
  -2   3   1       19.62       21.67      0.47 o 
  -1   3   1       18.11       18.46      0.54 o 
   0   3   1      187.89      201.70      9.29 o 
   1   3   1       50.87       49.61      1.04 o 
   2   3   1      209.73      193.82      2.42 o 
   3   3   1      526.51      507.67     15.90 o 
   4   3   1       98.96      106.12      3.69 o 
   5   3   1       22.25       22.48      1.19 o 
   6   3   1        0.12       -0.09      0.66 o 
   7   3   1       10.12        7.72      4.74 o 
   8   3   1        5.42        3.28      2.11 o 
  -7   4   1        2.34        1.31      1.51 o 
  -6   4   1       17.82       16.96      1.33 o 
  -5   4   1        9.06        7.10      0.62 o 
  -4   4   1        4.24        7.74      3.67 o 
  -3   4   1       36.43       37.87      1.27 o 
  -2   4   1       72.38       73.97      1.96 o 
  -1   4   1       65.94       78.26      4.27 o 
   0   4   1      211.16      262.17      7.03 o 
   1   4   1      570.27      565.84     28.11 o 
   2   4   1      759.22      763.22      7.30 o 
   3   4   1      594.06      613.86      9.93 o 
   4   4   1       59.99       70.65      6.75 o 
   5   4   1       21.22       24.76      2.07 o 
   6   4   1       14.60       13.43      1.46 o 
   7   4   1        0.64        0.87      1.15 o 
  -7   5   1        1.39        2.25      1.73 o 
  -6   5   1        9.22        7.18      1.35 o 
  -5   5   1       56.07       51.80      2.17 o 
  -4   5   1       24.65       31.22      4.91 o 
  -3   5   1       20.57       18.21      0.60 o 
  -2   5   1       70.82       75.50      1.60 o 
  -1   5   1      623.24      727.59     33.66 o 
   0   5   1      108.80      117.45      6.11 o 
   1   5   1       41.75       37.06      0.95 o 
   2   5   1      202.19      192.56      3.84 o 
   3   5   1       78.43       83.62      5.30 o 
   4   5   1       86.86       86.48      3.21 o 
   5   5   1        9.36       14.60      2.69 o 
   6   5   1       18.89       16.45      1.58 o 
   7   5   1        1.59        1.49      1.23 o 
  -7   6   1        0.47        0.90      1.46 o 
  -6   6   1       11.02        9.11      3.91 o 
  -5   6   1       14.59       14.92      0.96 o 
  -4   6   1       43.22       48.59      7.26 o 
  -3   6   1       44.62       42.82      1.60 o 
  -2   6   1        9.51       10.03      1.37 o 
  -1   6   1       57.10       63.53      2.97 o 
   0   6   1       14.42       15.77      0.90 o 
   1   6   1       40.22       42.99      1.69 o 
   2   6   1       25.97       26.24      0.65 o 
   3   6   1       85.71      103.81      6.09 o 
   4   6   1       44.50       63.60     14.05 o 
   5   6   1        6.31        5.22      1.70 o 
   6   6   1       20.15       19.12      2.14 o 
   7   6   1        1.43        1.32      1.60 o 
  -7   7   1        2.98        2.16      2.23 o 
  -6   7   1        9.22        6.07      3.27 o 
  -5   7   1        1.05        0.60      0.91 o 
  -4   7   1       67.99       76.64     12.39 o 
  -3   7   1       49.43       51.21      2.59 o 
  -2   7   1       24.38       22.65      1.46 o 
  -1   7   1       54.70       59.00      3.31 o 
   0   7   1       28.27       35.15      1.85 o 
   1   7   1       73.97       68.80      2.39 o 
   2   7   1       54.23       54.08      1.83 o 
   3   7   1       11.09       10.57      0.87 o 
   4   7   1      105.27      105.85      3.92 o 
   5   7   1       11.06       11.08      2.43 o 
   6   7   1        8.49        7.20      3.44 o 
   7   7   1        0.41        0.11      1.24 o 
  -6   8   1       14.69       13.84      2.27 o 
  -5   8   1        1.10        0.98      0.84 o 
  -4   8   1       16.08       16.07      1.67 o 
  -3   8   1       45.79       45.64      2.25 o 
  -2   8   1       38.91       37.93      1.96 o 
  -1   8   1       34.84       35.78      1.90 o 
   0   8   1       20.67       23.82      0.89 o 
   1   8   1       25.21       26.64      2.20 o 
   2   8   1       86.83       88.53      3.47 o 
   3   8   1       34.08       35.30      1.93 o 
   4   8   1       22.14       37.63      5.56 o 
   5   8   1        4.28        2.67      1.18 o 
   6   8   1       10.48        7.46      4.65 o 
  -5   9   1        2.75        2.63      1.67 o 
  -4   9   1       29.84       28.92      1.62 o 
  -3   9   1        6.58        6.91      2.01 o 
  -2   9   1       38.21       36.07      2.34 o 
  -1   9   1       22.42       22.07      1.61 o 
   0   9   1       15.91       16.40      2.27 o 
   1   9   1       32.76       31.14      1.89 o 
   2   9   1       23.46       22.51      1.53 o 
   3   9   1        0.31        0.35      0.93 o 
   4   9   1        7.20        4.94      1.97 o 
   5   9   1        2.14        0.57      1.24 o 
  -5  10   1        6.93        3.64      2.72 o 
  -4  10   1        1.19        1.50      0.90 o 
  -3  10   1        7.00        7.33      2.48 o 
  -2  10   1        0.55        0.47      0.63 o 
  -1  10   1       12.95       14.39      1.89 o 
   0  10   1       68.12       82.07      4.21 o 
   1  10   1       20.25       19.86      2.91 o 
   2  10   1       42.40       43.52      2.20 o 
   3  10   1        4.27        3.35      1.76 o 
   4  10   1        0.39        0.99      0.70 o 
   5  10   1        0.34        1.43      1.13 o 
  -4  11   1        3.45        1.89      0.96 o 
  -3  11   1        9.59        8.45      3.54 o 
  -2  11   1        3.30        2.76      1.37 o 
  -1  11   1       30.69       36.21      2.75 o 
   0  11   1       12.08       10.61      2.41 o 
   1  11   1        6.96        5.70      2.91 o 
   2  11   1        1.46        0.70      1.05 o 
   3  11   1        5.44        3.92      1.93 o 
   4  11   1        0.58        0.63      0.92 o 
  -2  12   1        9.21        7.23      3.81 o 
  -1  12   1       11.71       14.10      2.91 o 
   0  12   1        4.61        3.32      1.66 o 
   1  12   1        3.63        2.65      1.62 o 
   2  12   1        2.08        1.12      0.86 o 
  -8   0   2        5.35        4.57      3.45 o 
  -7   0   2        1.62        2.64      2.09 o 
  -6   0   2        3.17        2.34      2.10 o 
  -5   0   2       22.19       20.69      4.10 o 
  -4   0   2        6.23        4.50      2.84 o 
  -3   0   2      188.82      198.19      4.29 o 
  -2   0   2        7.61        8.17      0.33 o 
  -1   0   2       25.83       26.18      1.07 o 
   0   0   2        0.06        1.69      0.43 o 
   1   0   2      146.37      130.10      1.79 o 
   2   0   2      495.38      483.19      4.78 o 
   3   0   2      309.10      311.70      5.34 o 
   4   0   2       83.68       81.04      2.22 o 
   5   0   2      354.62      340.82      8.79 o 
   6   0   2       42.72       42.03      2.52 o 
   7   0   2        0.14        1.05      1.52 o 
   8   0   2       34.75       38.24      4.52 o 
  -8   1   2       24.72       25.82      2.37 o 
  -7   1   2        1.23        2.05      1.45 o 
  -6   1   2       26.09       23.69      1.89 o 
  -5   1   2       24.11       24.22      0.97 o 
  -4   1   2      104.03       97.53      3.38 o 
  -3   1   2      203.17      204.10      2.87 o 
  -2   1   2      845.22      896.89      7.44 o 
  -1   1   2      885.77      960.69     13.69 o 
   0   1   2      244.28      223.52      1.81 o 
   1   1   2      361.87      311.49      3.35 o 
   2   1   2      260.76      236.41      1.70 o 
   3   1   2       47.45       48.66      1.10 o 
   4   1   2       64.70       62.49      1.49 o 
   5   1   2       35.88       37.68      1.61 o 
   6   1   2       22.12       20.97      1.07 o 
   7   1   2        0.28        1.08      1.32 o 
   8   1   2       11.24        9.13      5.14 o 
  -8   2   2        8.30        7.20      4.18 o 
  -7   2   2       15.82       13.93      5.85 o 
  -6   2   2       20.12       20.65      2.41 o 
  -5   2   2       35.84       35.50      1.50 o 
  -4   2   2       22.34       28.35      1.89 o 
  -3   2   2       25.35       25.31      0.46 o 
  -2   2   2      211.94      196.94      1.93 o 
  -1   2   2       82.53       75.76      1.18 o 
   0   2   2      173.94      152.20      1.79 o 
   1   2   2      176.87      155.45      2.00 o 
   2   2   2      350.90      332.93      2.29 o 
   3   2   2      479.20      469.90      7.34 o 
   4   2   2      128.40      140.10      2.78 o 
   5   2   2       33.22       31.07      1.37 o 
   6   2   2       57.02       56.03      2.86 o 
   7   2   2       10.51       10.18      4.61 o 
   8   2   2        0.89        1.09      1.09 o 
  -8   3   2        0.54        1.11      1.11 o 
  -7   3   2        5.69        3.98      1.91 o 
  -6   3   2       41.59       38.81      2.69 o 
  -5   3   2       71.39       72.20      2.96 o 
  -4   3   2       40.36       38.24      1.90 o 
  -3   3   2      267.21      251.95      3.06 o 
  -2   3   2       46.26       48.19      0.82 o 
  -1   3   2      300.72      283.36      2.77 o 
   0   3   2      240.93      223.00      8.21 o 
   1   3   2       70.04       69.10      1.35 o 
   2   3   2       58.54       53.48      0.96 o 
   3   3   2      198.24      193.88      6.05 o 
   4   3   2       15.32       14.06      0.92 o 
   5   3   2       22.37       23.62      1.35 o 
   6   3   2       40.12       40.05      2.27 o 
   7   3   2        0.96        1.06      1.00 o 
   8   3   2        0.10        0.05      0.95 o 
  -7   4   2       11.15        9.74      3.98 o 
  -6   4   2       33.10       35.17      2.26 o 
  -5   4   2       11.99       12.21      1.11 o 
  -4   4   2        7.20        6.37      0.78 o 
  -3   4   2      224.73      216.99      4.44 o 
  -2   4   2       65.37       71.06      1.18 o 
  -1   4   2      279.10      302.04     12.66 o 
   0   4   2      473.59      516.13     22.11 o 
   1   4   2       19.58       19.66      0.59 o 
   2   4   2      190.93      187.53      4.31 o 
   3   4   2       57.37       54.40      1.47 o 
   4   4   2       92.40       90.67      3.73 o 
   5   4   2       38.24       37.71      1.63 o 
   6   4   2        0.05        0.43      0.57 o 
   7   4   2        1.73        2.32      1.67 o 
  -7   5   2        1.84        2.12      1.71 o 
  -6   5   2        4.24        3.14      1.62 o 
  -5   5   2       31.01       35.28      4.91 o 
  -4   5   2       42.08       41.78      1.83 o 
  -3   5   2       75.67       73.21      2.28 o 
  -2   5   2       20.00       21.38      0.72 o 
  -1   5   2       16.48       18.18      0.91 o 
   0   5   2        7.60        7.91      0.40 o 
   1   5   2      258.30      252.86      7.50 o 
   2   5   2       72.32       76.27      1.78 o 
   3   5   2      132.07      137.99      4.32 o 
   4   5   2       13.35       14.16      1.30 o 
   5   5   2       61.19       60.14      2.37 o 
   6   5   2       10.11        8.45      1.17 o 
   7   5   2        4.60        2.90      1.73 o 
  -7   6   2        3.13        3.65      2.30 o 
  -6   6   2        5.31        4.03      2.28 o 
  -5   6   2        0.17        0.64      0.84 o 
  -4   6   2      104.76      113.37      3.46 o 
  -3   6   2       56.05       54.13      1.86 o 
  -2   6   2       67.26       72.94      3.20 o 
  -1   6   2      140.06      159.47      5.00 o 
   0   6   2      169.63      192.98     12.28 o 
   1   6   2       17.81       18.92      0.73 o 
   2   6   2       80.30       80.58      2.67 o 
   3   6   2      125.61      125.21      3.75 o 
   4   6   2      163.86      161.73      4.77 o 
   5   6   2        3.08        2.65      1.18 o 
   6   6   2        2.02        1.79      1.21 o 
   7   6   2        0.88        0.47      1.21 o 
  -6   7   2       20.19       19.15      1.98 o 
  -5   7   2        2.29        2.37      1.63 o 
  -4   7   2       13.28       12.09      1.91 o 
  -3   7   2       35.05       34.27      1.86 o 
  -2   7   2       76.37       88.66      3.63 o 
  -1   7   2       64.22       74.83      4.54 o 
   0   7   2        1.82        2.30      0.59 o 
   1   7   2       31.84       30.39      1.22 o 
   2   7   2      186.58      180.83      5.84 o 
   3   7   2       22.47       24.57      0.94 o 
   4   7   2        3.76        4.22      0.80 o 
   5   7   2       18.26       17.05      1.43 o 
   6   7   2       12.51       10.96      2.01 o 
  -6   8   2        6.01        4.62      2.59 o 
  -5   8   2        8.41        6.31      2.72 o 
  -4   8   2        9.14        7.14      3.06 o 
  -3   8   2       42.15       48.86      2.47 o 
  -2   8   2       11.29       10.60      3.22 o 
  -1   8   2        3.87        3.08      1.26 o 
   0   8   2       65.12       70.89      4.00 o 
   1   8   2        7.21        7.55      1.64 o 
   2   8   2      200.29      217.52      5.64 o 
   3   8   2        7.11        7.96      2.54 o 
   4   8   2       68.98       68.20      2.21 o 
   5   8   2        6.21        4.17      1.91 o 
   6   8   2       15.00       13.21      2.56 o 
  -5   9   2       14.08       14.40      1.94 o 
  -4   9   2        1.36        1.19      0.96 o 
  -3   9   2       10.67       10.13      1.90 o 
  -2   9   2       46.10       48.75      3.09 o 
  -1   9   2        6.67        6.20      1.93 o 
   0   9   2        4.47        4.26      1.43 o 
   1   9   2       20.05       19.78      1.15 o 
   2   9   2       61.43       69.76      3.85 o 
   3   9   2        2.52        1.88      1.17 o 
   4   9   2        1.86        1.92      1.01 o 
   5   9   2        3.73        1.98      1.05 o 
  -5  10   2        0.07        0.76      0.91 o 
  -4  10   2        5.04        3.36      1.75 o 
  -3  10   2        1.40        0.30      0.76 o 
  -2  10   2        3.11        3.27      1.49 o 
  -1  10   2       26.40       30.99      2.62 o 
   0  10   2       42.78       51.11      2.74 o 
   1  10   2       29.90       30.52      2.07 o 
   2  10   2        1.90        2.22      1.21 o 
   3  10   2        2.15        2.52      1.44 o 
   4  10   2        3.50        2.59      1.47 o 
   5  10   2        8.13        4.98      4.09 o 
  -4  11   2        0.71        0.68      0.96 o 
  -3  11   2        3.08        2.57      1.63 o 
  -2  11   2       21.40       20.27      1.96 o 
  -1  11   2        0.12        0.56      0.99 o 
   0  11   2        0.44        1.25      0.96 o 
   1  11   2        3.05        2.74      1.36 o 
   2  11   2        0.88        1.16      0.91 o 
   3  11   2        8.51        6.79      3.77 o 
   4  11   2        3.78        2.87      1.79 o 
  -2  12   2       10.80        8.08      4.60 o 
  -1  12   2        8.31        7.73      4.25 o 
   0  12   2        4.65        4.01      2.71 o 
   1  12   2        0.71        0.97      0.99 o 
   2  12   2        2.49        1.60      1.35 o 
  -8   0   3        8.46        8.21      7.60 o 
  -7   0   3        7.67        7.55      4.91 o 
  -6   0   3        1.68        1.56      1.63 o 
  -5   0   3       74.46       72.79      4.65 o 
  -4   0   3       14.91       15.37      5.04 o 
  -3   0   3       85.28       78.31      3.05 o 
  -2   0   3       81.64       75.18      1.46 o 
  -1   0   3       30.92       31.57      0.67 o 
   1   0   3     1063.83     1202.31     20.22 o 
   2   0   3       14.03       15.83      0.56 o 
   3   0   3       13.86       13.79      1.07 o 
   4   0   3        0.45        1.81      1.43 o 
   5   0   3       77.93       74.33      4.20 o 
   6   0   3      105.97      108.65      6.89 o 
   7   0   3        4.42        2.08      1.55 o 
   8   0   3        9.19        9.19      5.81 o 
  -8   1   3        6.55        4.95      2.91 o 
  -7   1   3       26.89       29.01      2.54 o 
  -6   1   3        0.77        0.62      0.89 o 
  -5   1   3       28.01       29.96      1.98 o 
  -4   1   3        0.41        0.88      0.37 o 
  -3   1   3        9.56        9.45      0.45 o 
  -2   1   3      492.48      493.71      4.81 o 
   1   1   3       13.77       13.09      0.34 o 
   2   1   3      425.96      430.43      4.34 o 
   3   1   3      515.42      510.22      8.04 o 
   4   1   3        4.07        4.22      1.28 o 
   5   1   3       25.36       22.16      1.32 o 
   6   1   3      110.03      113.74      5.44 o 
   7   1   3        2.00        1.41      1.12 o 
   8   1   3       31.74       32.50      2.69 o 
  -8   2   3        2.07        2.00      1.78 o 
  -7   2   3       19.89       24.23      2.25 o 
  -6   2   3       42.66       41.38      2.95 o 
  -5   2   3        9.25        9.74      0.81 o 
  -4   2   3       79.21       81.19      2.93 o 
  -3   2   3       26.40       26.06      0.54 o 
  -2   2   3      143.56      133.71      1.72 o 
  -1   2   3      343.12      318.07      2.09 o 
   0   2   3      233.00      226.57      3.77 o 
   1   2   3      125.25      118.17      2.47 o 
   2   2   3       53.03       54.89      0.99 o 
   3   2   3       73.04       81.52      1.51 o 
   4   2   3       25.85       31.26      4.46 o 
   5   2   3      101.10      104.03      3.59 o 
   6   2   3       43.83       46.73      2.61 o 
   7   2   3        2.39        1.53      1.53 o 
   8   2   3        9.63        7.06      4.59 o 
  -7   3   3        7.10        5.14      2.76 o 
  -6   3   3        9.72        8.91      4.10 o 
  -5   3   3        7.09        6.83      1.15 o 
  -4   3   3       41.51       40.57      1.74 o 
  -3   3   3      175.20      162.55      4.52 o 
  -2   3   3       11.11       12.81      0.45 o 
  -1   3   3      562.62      545.90      5.17 o 
   0   3   3      142.28      137.46      1.91 o 
   1   3   3      937.17      995.40      9.67 o 
   2   3   3       55.98       58.78      1.16 o 
   3   3   3       25.89       25.43      1.21 o 
   4   3   3       66.76       68.36      2.90 o 
   5   3   3      140.37      138.43      3.86 o 
   6   3   3       12.53       10.84      2.95 o 
   7   3   3        2.35        2.15      1.12 o 
  -7   4   3        2.32        1.91      1.17 o 
  -6   4   3        3.27        2.13      1.36 o 
  -5   4   3       60.61       59.11      2.41 o 
  -4   4   3       30.52       28.66      1.19 o 
  -3   4   3        1.06        0.69      0.43 o 
  -2   4   3       57.56       57.98      0.92 o 
  -1   4   3       70.56       73.01      1.33 o 
   0   4   3      287.00      276.59      3.71 o 
   1   4   3      132.11      132.28      1.65 o 
   2   4   3      119.41      120.80      2.49 o 
   3   4   3       33.20       31.04      1.22 o 
   4   4   3       78.60       79.87      3.27 o 
   5   4   3       34.24       32.31      1.50 o 
   6   4   3        4.46        2.80      1.28 o 
   7   4   3        1.28        0.73      0.78 o 
  -7   5   3        6.87        4.38      3.68 o 
  -6   5   3        4.59        3.71      1.86 o 
  -5   5   3       29.70       29.20      1.89 o 
  -4   5   3       74.19       76.91      2.79 o 
  -3   5   3       57.11       62.70      2.29 o 
  -2   5   3      211.79      201.36      4.23 o 
  -1   5   3      218.18      205.11      5.13 o 
   0   5   3      238.23      234.23      5.99 o 
   1   5   3       15.16       15.87      0.55 o 
   2   5   3      149.32      153.02      3.22 o 
   3   5   3       11.27       11.55      1.42 o 
   4   5   3      140.38      146.49      4.80 o 
   5   5   3       46.49       43.43      2.28 o 
   6   5   3        9.79        9.94      1.47 o 
   7   5   3        2.34        1.97      1.43 o 
  -7   6   3        0.96        0.46      1.12 o 
  -6   6   3        5.53        4.10      2.98 o 
  -5   6   3       21.88       20.98      1.82 o 
  -4   6   3      132.97      142.35      4.71 o 
  -3   6   3       29.81       29.48      1.25 o 
  -2   6   3       44.27       41.91      2.11 o 
  -1   6   3      102.40      113.40      5.44 o 
   0   6   3        9.47       10.78      0.80 o 
   1   6   3       57.54       59.23      1.95 o 
   2   6   3      196.05      198.82      7.02 o 
   3   6   3       34.11       31.64      1.32 o 
   4   6   3       52.43       53.05      2.24 o 
   5   6   3        9.05        7.87      1.41 o 
   6   6   3        4.65        3.30      1.64 o 
   7   6   3        3.04        2.62      2.10 o 
  -6   7   3       21.35       21.68      2.16 o 
  -5   7   3        3.26        3.21      1.62 o 
  -4   7   3       10.35        7.24      2.82 o 
  -3   7   3      198.02      220.28      5.51 o 
  -2   7   3       24.67       24.43      1.85 o 
  -1   7   3       69.23       79.15      6.06 o 
   0   7   3        2.72        3.36      0.49 o 
   1   7   3       75.70       79.99      2.88 o 
   2   7   3       12.71       12.07      0.83 o 
   3   7   3       29.51       31.24      1.48 o 
   4   7   3      107.91      108.25      4.90 o 
   5   7   3        0.56        0.77      0.74 o 
   6   7   3        0.05        0.19      0.99 o 
  -6   8   3        3.61        2.19      1.82 o 
  -5   8   3        0.27        0.45      0.96 o 
  -4   8   3       23.06       22.74      1.49 o 
  -3   8   3       10.30       10.98      1.25 o 
  -2   8   3       50.14       53.73      2.24 o 
  -1   8   3        6.20        6.52      2.56 o 
   0   8   3       48.21       48.99      2.94 o 
   1   8   3       14.21       14.02      0.89 o 
   2   8   3      159.19      165.75      5.24 o 
   3   8   3        4.10        3.50      1.44 o 
   4   8   3        0.13        0.50      0.77 o 
   5   8   3        0.11        0.27      0.65 o 
   6   8   3        6.96        5.52      3.34 o 
  -5   9   3        2.35        1.47      1.05 o 
  -4   9   3        3.68        2.43      1.31 o 
  -3   9   3        3.06        1.70      0.98 o 
  -2   9   3       17.47       16.30      1.59 o 
  -1   9   3       20.14       19.45      1.45 o 
   0   9   3       61.44       72.60      4.83 o 
   1   9   3       24.31       22.41      1.83 o 
   2   9   3       11.90       11.33      1.56 o 
   3   9   3       13.37       14.38      2.43 o 
   4   9   3       11.83        8.06      2.95 o 
   5   9   3        0.32        0.38      0.88 o 
  -4  10   3        2.91        2.81      1.71 o 
  -3  10   3        1.92        1.75      1.01 o 
  -2  10   3       18.60       17.31      1.98 o 
  -1  10   3        3.14        2.37      1.19 o 
   0  10   3        3.49        2.61      1.28 o 
   1  10   3        0.33        0.57      1.02 o 
   2  10   3        0.05        0.63      0.92 o 
   3  10   3       11.51        9.70      5.28 o 
   4  10   3        1.67        1.95      0.99 o 
  -3  11   3        3.40        2.42      1.77 o 
  -2  11   3        1.33        0.73      0.96 o 
  -1  11   3        2.33        2.60      1.37 o 
   0  11   3       21.01       23.49      2.77 o 
   1  11   3        0.85        1.23      0.89 o 
   2  11   3        9.46        7.19      3.16 o 
   3  11   3        2.52        1.87      1.53 o 
  -2  12   3        0.42        0.41      0.95 o 
  -1  12   3        4.09        3.13      2.37 o 
   0  12   3        0.86        0.62      1.15 o 
   1  12   3        3.86        3.24      2.36 o 
   2  12   3        1.44        0.46      0.99 o 
  -8   0   4        0.12        0.22      1.38 o 
  -7   0   4       74.92       84.11      4.80 o 
  -6   0   4       23.83       24.04      2.38 o 
  -5   0   4       18.74       24.94      3.07 o 
  -4   0   4       24.99       24.92      2.20 o 
  -3   0   4       10.28        9.76      0.83 o 
  -2   0   4      191.72      190.36      3.09 o 
  -1   0   4      135.76      129.97      2.57 o 
   0   0   4      609.19      575.84      7.86 o 
   1   0   4      240.14      212.73      3.21 o 
   2   0   4       67.88       70.10      1.74 o 
   3   0   4       50.96       51.47      1.95 o 
   4   0   4        1.96        1.88      1.44 o 
   5   0   4       18.35       18.56      1.61 o 
   6   0   4       19.26       17.09      2.43 o 
   7   0   4        1.21        0.69      1.28 o 
   8   0   4       40.20       37.96      3.46 o 
  -8   1   4        0.89        0.83      0.82 o 
  -7   1   4        3.13        3.63      1.77 o 
  -6   1   4       15.72       15.53      1.70 o 
  -5   1   4      135.17      135.98      5.69 o 
  -4   1   4        6.20        8.19      0.86 o 
  -3   1   4       38.04       38.56      0.88 o 
  -2   1   4      161.93      177.06      2.09 o 
  -1   1   4      283.09      261.91      2.91 o 
   0   1   4      673.45      687.67      8.39 o 
   1   1   4      929.97      984.53      7.55 o 
   2   1   4       46.93       48.70      0.99 o 
   3   1   4       20.75       19.59      0.95 o 
   4   1   4       88.35       95.18      3.30 o 
   5   1   4        2.63        3.03      1.19 o 
   6   1   4       56.60       57.27      2.09 o 
   7   1   4        6.89        5.51      2.68 o 
   8   1   4        2.12        1.57      1.61 o 
  -7   2   4       25.92       27.99      2.46 o 
  -6   2   4        2.74        3.48      1.47 o 
  -5   2   4       79.11       81.47      3.02 o 
  -4   2   4      120.37      125.12      4.69 o 
  -3   2   4       88.20       86.03      1.77 o 
  -2   2   4      346.35      322.86      2.88 o 
  -1   2   4       87.00       85.26      1.23 o 
   0   2   4      378.58      369.60      4.76 o 
   1   2   4      216.40      217.51      2.89 o 
   2   2   4      138.43      138.43      3.11 o 
   3   2   4       89.02       91.10      2.32 o 
   4   2   4      110.41      124.14      4.80 o 
   5   2   4       28.05       26.90      1.37 o 
   6   2   4       13.06       13.02      1.26 o 
   7   2   4        3.36        2.08      1.21 o 
  -7   3   4        7.70        7.85      3.09 o 
  -6   3   4       10.72        9.98      4.01 o 
  -5   3   4       48.60       49.62      2.24 o 
  -4   3   4        7.87        7.95      0.37 o 
  -3   3   4       71.71       73.05      1.59 o 
  -2   3   4       95.40       93.51      1.78 o 
  -1   3   4      322.99      329.20      5.10 o 
   0   3   4      686.75      712.81     10.95 o 
   1   3   4      341.93      325.93      4.01 o 
   2   3   4      427.98      416.55      9.32 o 
   3   3   4        5.17        7.15      1.90 o 
   4   3   4       94.26      100.91      3.55 o 
   5   3   4       24.31       23.96      1.33 o 
   6   3   4        8.42        8.55      1.42 o 
   7   3   4        8.18        6.56      3.11 o 
  -7   4   4        0.02        0.23      0.68 o 
  -6   4   4        2.99        2.45      1.50 o 
  -5   4   4        9.82       10.49      1.48 o 
  -4   4   4      201.20      202.26      6.93 o 
  -3   4   4       74.81       80.95      2.38 o 
  -2   4   4       80.05       81.76      1.89 o 
  -1   4   4      283.06      279.70      3.10 o 
   0   4   4      295.88      305.04      5.17 o 
   1   4   4      186.69      186.80      3.46 o 
   2   4   4       14.23       13.54      0.92 o 
   3   4   4       88.87       93.14      3.26 o 
   4   4   4       20.42       18.29      1.07 o 
   5   4   4       65.66       69.81      2.63 o 
   6   4   4       19.46       17.23      1.60 o 
   7   4   4        0.35        0.04      0.95 o 
  -7   5   4        1.69        1.22      1.69 o 
  -6   5   4        2.66        2.26      1.78 o 
  -5   5   4        1.19        1.16      0.59 o 
  -4   5   4       14.54       13.63      0.82 o 
  -3   5   4      104.36      107.61      3.46 o 
  -2   5   4       85.87       94.05      3.02 o 
  -1   5   4      204.03      202.09      3.43 o 
   0   5   4       42.83       40.83      1.44 o 
   1   5   4       31.25       30.29      1.10 o 
   2   5   4       59.75       61.92      2.46 o 
   3   5   4      139.74      152.87      4.75 o 
   4   5   4       60.82       58.64      1.99 o 
   5   5   4        6.50        5.95      1.66 o 
   6   5   4        3.96        3.36      1.44 o 
   7   5   4        5.32        4.55      2.38 o 
  -7   6   4        1.08        0.49      1.26 o 
  -6   6   4       30.09       30.78      3.96 o 
  -5   6   4       61.06       62.43      2.72 o 
  -4   6   4        9.22        9.26      1.03 o 
  -3   6   4       83.02       84.15      2.93 o 
  -2   6   4       49.88       52.67      1.78 o 
  -1   6   4       45.23       44.69      1.59 o 
   0   6   4       59.90       59.66      2.13 o 
   1   6   4       41.94       43.24      1.33 o 
   2   6   4       72.37       68.85      2.86 o 
   3   6   4        3.89        2.71      1.01 o 
   4   6   4       71.28       77.63      2.81 o 
   5   6   4        1.97        1.41      0.75 o 
   6   6   4        8.34        6.18      2.63 o 
   7   6   4        0.06       -0.55      1.14 o 
  -6   7   4        2.09       -0.01      1.15 o 
  -5   7   4        0.76        0.34      0.98 o 
  -4   7   4       29.48       28.38      1.63 o 
  -3   7   4        0.92        1.06      0.72 o 
  -2   7   4        4.56        4.80      2.06 o 
  -1   7   4       50.64       44.73      1.79 o 
   0   7   4       13.91       13.89      0.79 o 
   1   7   4        3.20        4.57      1.04 o 
   2   7   4      199.48      217.44      5.05 o 
   3   7   4       41.31       37.73      1.61 o 
   4   7   4        1.98        2.34      1.05 o 
   5   7   4       10.08        7.70      2.76 o 
   6   7   4        2.96        2.11      1.64 o 
  -6   8   4       10.02        7.31      5.22 o 
  -5   8   4        5.37        4.32      2.76 o 
  -4   8   4       22.28       21.52      1.29 o 
  -3   8   4       14.37       13.77      1.23 o 
  -2   8   4       91.84       99.51      5.64 o 
  -1   8   4       81.49       85.86      4.82 o 
   0   8   4        1.19        0.94      0.42 o 
   1   8   4       10.52       10.14      0.95 o 
   2   8   4        9.77       10.19      0.79 o 
   3   8   4       25.80       24.49      1.65 o 
   4   8   4        8.50        7.06      2.98 o 
   5   8   4        1.22        2.16      1.05 o 
   6   8   4        0.27        0.40      0.50 o 
  -5   9   4        0.08       -0.55      1.00 o 
  -4   9   4        4.45        2.64      1.74 o 
  -3   9   4        1.36        1.38      1.05 o 
  -2   9   4        3.55        2.97      1.33 o 
  -1   9   4        8.91        6.62      2.54 o 
   0   9   4       26.56       22.38      1.74 o 
   1   9   4       25.10       24.43      1.34 o 
   2   9   4       24.77       24.69      1.41 o 
   3   9   4        4.30        2.70      1.43 o 
   4   9   4        1.17        0.36      0.86 o 
   5   9   4        0.07        0.32      0.80 o 
  -4  10   4        1.12        0.84      1.15 o 
  -3  10   4        7.12        5.87      2.28 o 
  -2  10   4       20.08       18.01      1.71 o 
  -1  10   4        3.66        3.40      1.85 o 
   0  10   4        8.68        7.74      3.03 o 
   1  10   4        4.86        4.70      2.12 o 
   2  10   4        3.32        2.05      1.32 o 
   3  10   4        1.03        1.18      0.92 o 
   4  10   4        3.52        2.78      2.12 o 
  -3  11   4        0.83        0.38      0.76 o 
  -2  11   4        0.04        0.62      0.97 o 
  -1  11   4        5.81        3.61      2.04 o 
   0  11   4        0.94        0.51      1.08 o 
   1  11   4        7.17        5.45      2.75 o 
   2  11   4        1.16        1.51      1.09 o 
   3  11   4        0.58        0.42      0.93 o 
  -1  12   4        6.44        4.63      3.23 o 
   0  12   4        6.65        4.26      2.77 o 
   1  12   4        0.35        0.66      1.00 o 
  -7   0   5        0.14        0.00      1.83 o 
  -6   0   5        0.51       -0.43      1.68 o 
  -5   0   5      150.69      169.81      8.12 o 
  -4   0   5       30.15       31.12      1.49 o 
  -3   0   5       18.28       18.76      0.90 o 
  -2   0   5      638.38      675.04      9.47 o 
  -1   0   5       27.03       25.48      0.67 o 
   0   0   5      524.11      534.80     15.06 o 
   1   0   5       90.37       93.80      5.06 o 
   2   0   5        1.47        1.27      1.02 o 
   3   0   5        3.73        6.11      2.12 o 
   4   0   5      141.39      157.11      8.77 o 
   5   0   5        7.79        6.06      2.85 o 
   6   0   5       57.92       58.71      2.65 o 
   7   0   5        0.88        0.63      1.64 o 
  -7   1   5       40.87       44.52      2.61 o 
  -6   1   5       18.43       18.95      2.35 o 
  -5   1   5       12.70       11.38      1.32 o 
  -4   1   5       79.22       82.61      2.58 o 
  -3   1   5       28.87       31.51      0.81 o 
  -2   1   5      129.27      122.68      1.34 o 
  -1   1   5      171.47      165.03      2.53 o 
   0   1   5       69.76       63.68      1.43 o 
   1   1   5        9.88       11.56      0.58 o 
   2   1   5       11.90       12.10      0.61 o 
   3   1   5      274.45      285.59      5.83 o 
   4   1   5      113.50      119.47      4.02 o 
   5   1   5       21.60       19.86      1.18 o 
   6   1   5       15.23       13.64      1.23 o 
   7   1   5        4.68        4.71      1.89 o 
  -7   2   5        0.29        0.59      1.33 o 
  -6   2   5       12.35       10.84      4.50 o 
  -5   2   5       95.61      105.10      4.41 o 
  -4   2   5        8.37        8.68      0.42 o 
  -3   2   5        7.92        8.05      0.45 o 
  -2   2   5      644.38      644.15      6.31 o 
  -1   2   5      108.75       98.72      1.76 o 
   0   2   5      715.93      772.63     15.80 o 
   1   2   5      127.96      120.68      2.04 o 
   2   2   5       40.61       42.65      1.24 o 
   3   2   5       21.64       23.26      1.03 o 
   4   2   5       10.90        9.46      3.19 o 
   5   2   5        5.92        5.42      1.94 o 
   6   2   5        5.83        5.68      1.86 o 
   7   2   5        8.40        5.74      2.47 o 
  -7   3   5        9.96        8.04      4.55 o 
  -6   3   5        1.50        1.44      0.92 o 
  -5   3   5       27.82       24.92      1.19 o 
  -4   3   5       75.88       74.53      2.64 o 
  -3   3   5      201.45      188.07      5.20 o 
  -2   3   5       16.21       16.96      0.81 o 
  -1   3   5      298.64      317.27      6.04 o 
   0   3   5      108.52      107.11      2.26 o 
   1   3   5      118.14      118.60      2.03 o 
   2   3   5      172.23      175.40      6.91 o 
   3   3   5      138.21      145.81      5.02 o 
   4   3   5       12.33       11.42      1.35 o 
   5   3   5       78.10       74.32      3.47 o 
   6   3   5        8.94        8.27      2.74 o 
   7   3   5        1.33        0.91      0.76 o 
  -7   4   5        1.41        1.20      1.17 o 
  -6   4   5       21.08       20.23      2.16 o 
  -5   4   5       45.36       49.40      1.92 o 
  -4   4   5       13.75       14.53      0.65 o 
  -3   4   5       88.78       84.51      2.96 o 
  -2   4   5        5.72        6.98      0.51 o 
  -1   4   5       87.26       81.94      2.28 o 
   0   4   5       10.02        9.17      0.51 o 
   1   4   5      235.62      235.20      4.29 o 
   2   4   5       24.65       25.46      1.02 o 
   3   4   5       95.22       90.11      3.82 o 
   4   4   5       20.05       19.46      1.15 o 
   5   4   5        2.04        1.42      0.82 o 
   6   4   5       10.33        7.23      2.69 o 
   7   4   5        2.98        2.95      1.47 o 
  -7   5   5        3.17        2.83      2.26 o 
  -6   5   5       12.51       10.69      2.58 o 
  -5   5   5       17.66       17.63      1.16 o 
  -4   5   5       86.59       82.58      2.80 o 
  -3   5   5        7.32        6.73      1.01 o 
  -2   5   5       36.77       36.54      1.27 o 
  -1   5   5      120.76      115.27      3.29 o 
   0   5   5       30.51       30.09      0.96 o 
   1   5   5       73.43       71.47      2.66 o 
   2   5   5      112.31      111.55      4.44 o 
   3   5   5       63.00       60.39      2.47 o 
   4   5   5       48.18       48.51      2.36 o 
   5   5   5       15.71       13.66      1.17 o 
   6   5   5       13.79       12.55      1.66 o 
   7   5   5        7.55        5.08      2.40 o 
  -6   6   5        8.83        8.83      6.20 o 
  -5   6   5        0.51        0.77      0.75 o 
  -4   6   5       14.69       13.51      0.95 o 
  -3   6   5       21.55       20.41      0.92 o 
  -2   6   5      107.15       96.33      3.86 o 
  -1   6   5       29.13       29.53      1.07 o 
   0   6   5      209.44      200.26      6.83 o 
   1   6   5       79.17       81.04      2.97 o 
   2   6   5       80.11       83.73      3.07 o 
   3   6   5        5.18        4.01      1.37 o 
   4   6   5        9.77       11.33      1.47 o 
   5   6   5        4.01        3.21      1.39 o 
   6   6   5        2.04        2.04      1.00 o 
  -6   7   5        8.80        7.78      6.89 o 
  -5   7   5        4.20        3.70      2.02 o 
  -4   7   5        0.50        0.60      0.46 o 
  -3   7   5       37.28       37.14      2.28 o 
  -2   7   5        8.87        7.67      1.19 o 
  -1   7   5       95.63       95.97      3.95 o 
   0   7   5       21.32       19.37      1.22 o 
   1   7   5       96.13       98.15      4.34 o 
   2   7   5       89.34       91.36      2.88 o 
   3   7   5       29.55       29.47      1.68 o 
   4   7   5       14.14       11.89      1.47 o 
   5   7   5       12.70       12.78      2.53 o 
   6   7   5        0.26        0.27      0.94 o 
  -5   8   5        4.39        3.19      2.36 o 
  -4   8   5        2.96        1.96      1.33 o 
  -3   8   5       11.13       10.69      1.33 o 
  -2   8   5        7.04        5.05      2.08 o 
  -1   8   5        8.22        7.74      1.07 o 
   0   8   5        4.40        3.92      1.01 o 
   1   8   5        1.81        1.98      0.75 o 
   2   8   5        8.76        8.20      0.91 o 
   3   8   5        3.68        3.55      1.25 o 
   4   8   5        0.45        0.58      0.90 o 
   5   8   5        2.63        2.86      1.39 o 
  -5   9   5        3.18        1.44      1.30 o 
  -4   9   5        5.93        4.51      2.76 o 
  -3   9   5        0.97        1.30      0.83 o 
  -2   9   5        6.47        5.50      1.69 o 
  -1   9   5        1.80        0.71      0.63 o 
   0   9   5       10.43        7.27      2.97 o 
   1   9   5       27.45       27.22      1.68 o 
   2   9   5        5.33        4.90      2.07 o 
   3   9   5       10.63        9.70      1.99 o 
   4   9   5        4.40        3.64      1.98 o 
   5   9   5        3.20        1.28      0.93 o 
  -4  10   5        0.83       -0.04      1.61 o 
  -3  10   5       12.99       12.91      2.03 o 
  -2  10   5        9.44        7.87      1.93 o 
  -1  10   5        5.30        4.38      1.78 o 
   0  10   5        0.23        0.15      0.83 o 
   1  10   5        0.14        0.05      0.98 o 
   2  10   5        0.76        0.50      0.65 o 
   3  10   5        0.32        0.64      0.69 o 
   4  10   5        0.37        1.05      1.33 o 
  -2  11   5        1.81        1.72      1.32 o 
  -1  11   5        3.61        2.10      1.39 o 
   0  11   5        6.21        4.76      2.44 o 
   1  11   5        1.72        0.69      0.90 o 
   2  11   5        1.11        0.81      1.06 o 
  -7   0   6       31.12       35.06      4.10 o 
  -6   0   6       34.85       40.88      3.58 o 
  -5   0   6       50.59       50.40      4.32 o 
  -4   0   6        8.23        7.78      0.76 o 
  -3   0   6        0.34        0.47      0.40 o 
  -2   0   6      686.69      759.93      6.01 o 
  -1   0   6       72.10       64.93      2.25 o 
   0   0   6       44.92       39.17      1.81 o 
   1   0   6       70.14       66.51      1.59 o 
   2   0   6        0.40        0.04      0.78 o 
   3   0   6       67.74       70.98      4.05 o 
   4   0   6       23.88       21.77      1.81 o 
   5   0   6       42.06       42.69      3.24 o 
   6   0   6        1.06        0.61      1.05 o 
   7   0   6        2.16        1.05      1.37 o 
  -7   1   6        0.56       -0.39      1.63 o 
  -6   1   6        9.50        8.61      3.15 o 
  -5   1   6       57.17       61.62      3.71 o 
  -4   1   6       36.81       32.79      1.34 o 
  -3   1   6       27.08       28.62      0.96 o 
  -2   1   6        2.15        2.25      0.27 o 
  -1   1   6      130.44      116.75      3.17 o 
   0   1   6      340.62      323.96      3.52 o 
   1   1   6        7.59        7.72      0.53 o 
   2   1   6       87.41       89.22      2.29 o 
   3   1   6       11.79       12.80      0.99 o 
   4   1   6       32.47       29.68      1.63 o 
   5   1   6       99.78       97.85      4.41 o 
   6   1   6       27.67       30.49      1.47 o 
   7   1   6        4.45        3.48      1.82 o 
  -7   2   6       12.06       12.75      2.17 o 
  -6   2   6        6.79        5.52      2.37 o 
  -5   2   6       58.89       63.80      3.81 o 
  -4   2   6        5.14        4.20      0.57 o 
  -3   2   6      111.69      109.39      3.59 o 
  -2   2   6      140.04      148.41      5.06 o 
  -1   2   6       33.96       31.98      1.10 o 
   0   2   6      128.60      112.07      3.14 o 
   1   2   6       73.06       81.46      1.71 o 
   2   2   6       67.66       66.30      2.58 o 
   3   2   6      174.69      178.73      6.67 o 
   4   2   6       27.91       26.34      1.44 o 
   5   2   6        2.14        1.76      1.16 o 
   6   2   6        8.57        6.40      2.27 o 
   7   2   6        2.80        3.48      1.87 o 
  -7   3   6        0.49        1.10      1.18 o 
  -6   3   6        8.46        6.42      3.25 o 
  -5   3   6       11.71       13.41      1.26 o 
  -4   3   6        1.91        1.69      0.97 o 
  -3   3   6       87.56       91.07      2.52 o 
  -2   3   6       22.92       22.45      0.53 o 
  -1   3   6       27.98       27.46      1.20 o 
   0   3   6        6.96        6.91      0.47 o 
   1   3   6       39.07       41.99      1.08 o 
   2   3   6        0.41        0.53      0.57 o 
   3   3   6       44.71       41.86      1.66 o 
   4   3   6       98.32       95.41      3.17 o 
   5   3   6       13.25       12.03      3.32 o 
   6   3   6        0.10        0.20      0.66 o 
   7   3   6        3.21        2.41      1.48 o 
  -7   4   6        0.91        0.31      1.54 o 
  -6   4   6        0.70        0.71      0.99 o 
  -5   4   6        3.53        3.65      1.62 o 
  -4   4   6       73.63       79.55      3.34 o 
  -3   4   6       13.75       11.84      0.78 o 
  -2   4   6       53.39       56.72      1.70 o 
  -1   4   6        6.08        5.15      0.45 o 
   0   4   6       88.64       94.78      3.09 o 
   1   4   6      212.94      210.73      6.53 o 
   2   4   6       92.72       95.32      3.77 o 
   3   4   6        2.44        1.95      0.79 o 
   4   4   6        8.14        8.06      2.57 o 
   5   4   6       13.24       12.89      1.29 o 
   6   4   6        3.06        2.83      1.34 o 
   7   4   6        4.44        2.99      2.08 o 
  -6   5   6        7.19        5.55      5.32 o 
  -5   5   6        7.61        5.42      3.15 o 
  -4   5   6        1.23        1.39      0.67 o 
  -3   5   6       17.05       17.60      0.84 o 
  -2   5   6       66.72       68.03      2.30 o 
  -1   5   6       52.06       53.24      1.79 o 
   0   5   6        4.03        3.88      1.05 o 
   1   5   6      125.56      133.08      5.22 o 
   2   5   6       76.09       78.87      3.08 o 
   3   5   6       36.73       38.07      1.52 o 
   4   5   6       10.21        8.96      2.34 o 
   5   5   6       13.23       20.14      3.94 o 
   6   5   6        0.96        1.22      0.70 o 
  -6   6   6        2.36        1.25      1.42 o 
  -5   6   6        2.80        2.03      1.70 o 
  -4   6   6       15.61       17.76      1.41 o 
  -3   6   6       25.77       25.82      1.35 o 
  -2   6   6       19.80       18.74      0.95 o 
  -1   6   6       57.93       59.52      2.27 o 
   0   6   6        7.14        6.34      0.89 o 
   1   6   6       81.28       86.02      4.73 o 
   2   6   6       28.58       27.06      1.27 o 
   3   6   6       69.91       70.51      3.34 o 
   4   6   6       19.39       20.29      1.17 o 
   5   6   6        8.10       11.60      2.00 o 
   6   6   6        8.34       12.25      2.43 o 
  -5   7   6       19.30       22.62      1.93 o 
  -4   7   6        1.64        0.57      1.29 o 
  -3   7   6        5.79        3.71      1.84 o 
  -2   7   6        7.81        7.05      1.98 o 
  -1   7   6       92.02       92.38      3.23 o 
   0   7   6       24.85       24.54      1.18 o 
   1   7   6        2.35        3.80      0.80 o 
   2   7   6       43.59       43.67      2.36 o 
   3   7   6        9.77        8.92      1.83 o 
   4   7   6        5.42        6.02      1.01 o 
   5   7   6        1.62        1.31      0.72 o 
  -5   8   6        8.07        6.01      4.01 o 
  -4   8   6        3.93        2.09      2.00 o 
  -3   8   6       32.62       33.20      1.85 o 
  -2   8   6       15.95       14.53      1.56 o 
  -1   8   6       20.37       19.95      1.43 o 
   0   8   6       59.84       55.33      1.96 o 
   1   8   6       11.14       14.37      1.88 o 
   2   8   6       19.27       18.40      1.53 o 
   3   8   6       16.85       18.82      1.40 o 
   4   8   6       17.98       18.06      1.53 o 
   5   8   6        8.93        6.20      3.24 o 
  -4   9   6        4.86        3.36      2.90 o 
  -3   9   6       12.19       11.12      1.96 o 
  -2   9   6       13.52       12.82      2.50 o 
  -1   9   6       15.64       11.62      1.35 o 
   0   9   6        4.38        2.82      1.55 o 
   1   9   6        2.67        2.05      1.17 o 
   2   9   6       10.60        9.15      2.09 o 
   3   9   6        8.12        7.34      3.16 o 
   4   9   6        1.34        1.17      0.96 o 
  -3  10   6        3.09        2.33      1.48 o 
  -2  10   6        1.80        1.11      1.01 o 
  -1  10   6        5.37        3.86      2.20 o 
   0  10   6        9.03        6.57      3.71 o 
   1  10   6       12.75       11.09      2.05 o 
   2  10   6        9.53        7.65      4.63 o 
   3  10   6        1.21        0.23      0.83 o 
  -2  11   6        1.58        0.84      1.08 o 
  -1  11   6        1.38        0.69      1.25 o 
   0  11   6        1.13        1.64      1.16 o 
   1  11   6        1.74        0.81      0.74 o 
   2  11   6        1.86        2.23      1.29 o 
  -7   0   7        0.32        1.70      3.16 o 
  -6   0   7        5.13        5.00      4.25 o 
  -5   0   7        2.74        1.39      1.64 o 
  -4   0   7        0.30        0.65      0.72 o 
  -3   0   7        2.93        3.14      0.68 o 
  -2   0   7        1.15        1.53      0.48 o 
  -1   0   7       73.59       78.66      3.72 o 
   0   0   7      300.69      297.93      7.44 o 
   1   0   7      124.02      112.81      4.62 o 
   2   0   7        1.21        1.03      0.93 o 
   3   0   7       14.69       13.60      1.33 o 
   4   0   7        4.67        5.13      1.70 o 
   5   0   7        4.82        5.03      2.88 o 
   6   0   7        5.69        4.42      2.01 o 
   7   0   7        0.34        0.63      1.26 o 
  -7   1   7       14.31       11.77     12.88 o 
  -6   1   7        1.10        0.84      1.01 o 
  -5   1   7       30.07       31.74      1.91 o 
  -4   1   7        0.67        0.64      0.46 o 
  -3   1   7       10.39        9.13      0.51 o 
  -2   1   7      108.20      112.41      4.40 o 
  -1   1   7       31.40       30.87      0.77 o 
   0   1   7       42.89       45.02      1.68 o 
   1   1   7       40.76       42.48      0.82 o 
   2   1   7       25.77       23.38      1.48 o 
   3   1   7       38.79       45.65      4.28 o 
   4   1   7       10.44        9.81      1.88 o 
   5   1   7        0.97        1.11      0.77 o 
   6   1   7        0.76        0.38      0.68 o 
   7   1   7        5.08        4.43      2.07 o 
  -7   2   7        0.06       -0.24      1.90 o 
  -6   2   7        1.64        1.82      1.58 o 
  -5   2   7       37.75       40.68      2.36 o 
  -4   2   7        5.30        4.05      1.69 o 
  -3   2   7       17.33       16.83      0.57 o 
  -2   2   7       50.05       54.50      2.11 o 
  -1   2   7       33.70       30.52      0.77 o 
   0   2   7       14.96       14.81      0.61 o 
   1   2   7       63.83       71.87      2.40 o 
   2   2   7       38.64       40.05      1.75 o 
   3   2   7        6.12        6.39      1.75 o 
   4   2   7       26.08       23.17      1.11 o 
   5   2   7       14.73       15.97      1.21 o 
   6   2   7        4.29        3.19      1.25 o 
   7   2   7        0.32        0.03      0.75 o 
  -6   3   7        9.08        8.35      5.09 o 
  -5   3   7       18.33       17.93      1.67 o 
  -4   3   7       10.39        9.03      1.35 o 
  -3   3   7       45.41       45.76      1.70 o 
  -2   3   7        6.35        6.57      1.01 o 
  -1   3   7       69.91       69.18      3.02 o 
   0   3   7      113.26      121.65      4.50 o 
   1   3   7       28.36       31.40      1.30 o 
   2   3   7       29.07       29.52      1.47 o 
   3   3   7       18.48       18.94      0.97 o 
   4   3   7       13.42       15.51      1.25 o 
   5   3   7       22.70       20.72      1.28 o 
   6   3   7        2.06        1.51      0.87 o 
  -6   4   7        6.30        5.30      3.74 o 
  -5   4   7        4.60        3.44      2.13 o 
  -4   4   7        1.02        0.42      0.70 o 
  -3   4   7       40.17       40.70      1.65 o 
  -2   4   7       85.58       88.79      3.39 o 
  -1   4   7       16.03       18.66      1.21 o 
   0   4   7        6.50        7.71      0.69 o 
   1   4   7       88.49       95.03      4.15 o 
   2   4   7       11.24        9.32      1.54 o 
   3   4   7       46.37       47.14      2.45 o 
   4   4   7        2.86        2.06      0.87 o 
   5   4   7        5.93        4.09      1.43 o 
   6   4   7        5.76        5.03      2.10 o 
  -6   5   7        2.38        1.65      2.26 o 
  -5   5   7        8.07        6.54      5.14 o 
  -4   5   7       10.31       10.20      1.37 o 
  -3   5   7       56.25       58.99      3.01 o 
  -2   5   7        7.95        7.77      0.63 o 
  -1   5   7       19.64       21.44      0.71 o 
   0   5   7       33.09       35.81      1.59 o 
   1   5   7       23.73       25.30      1.09 o 
   2   5   7       17.14       17.51      1.25 o 
   3   5   7       35.16       38.14      2.24 o 
   4   5   7       20.17       21.00      1.95 o 
   5   5   7        4.28        4.11      1.38 o 
   6   5   7       13.48       20.66      3.55 o 
  -6   6   7        1.10        0.82      1.21 o 
  -5   6   7        6.84        3.92      4.41 o 
  -4   6   7        2.89        2.40      1.94 o 
  -3   6   7       30.58       28.96      1.46 o 
  -2   6   7       41.32       40.37      2.49 o 
  -1   6   7       18.26       18.45      0.90 o 
   0   6   7       27.93       28.23      1.21 o 
   1   6   7       20.90       21.49      1.32 o 
   2   6   7       25.77       23.80      1.37 o 
   3   6   7        6.85        8.12      1.94 o 
   4   6   7        3.35        3.32      1.25 o 
   5   6   7       12.19       14.92      2.22 o 
   6   6   7        0.28        0.09      0.69 o 
  -5   7   7        0.04        0.76      1.19 o 
  -4   7   7       10.17       11.47      2.17 o 
  -3   7   7       54.00       51.29      2.35 o 
  -2   7   7       42.05       43.34      2.11 o 
  -1   7   7        6.79        5.16      1.43 o 
   0   7   7       25.35       25.11      1.39 o 
   1   7   7       11.49       11.91      1.11 o 
   2   7   7       20.23       21.79      2.46 o 
   3   7   7        7.60        7.71      1.38 o 
   4   7   7       17.26       21.08      1.47 o 
   5   7   7        7.30        5.82      2.96 o 
  -4   8   7        1.60        1.72      1.99 o 
  -3   8   7        7.41        4.64      2.18 o 
  -2   8   7        3.39        3.01      1.63 o 
  -1   8   7       30.35       30.97      1.78 o 
   0   8   7        3.07        2.09      1.17 o 
   1   8   7        6.57        7.43      1.17 o 
   2   8   7       12.32       13.73      2.84 o 
   3   8   7       13.06       13.31      2.17 o 
   4   8   7        6.74        3.66      2.41 o 
  -4   9   7        6.33        3.98      2.81 o 
  -3   9   7       17.16       16.47      1.88 o 
  -2   9   7        9.03        9.88      2.03 o 
  -1   9   7       15.65       13.95      2.19 o 
   0   9   7       10.87        7.14      3.32 o 
   1   9   7       21.75       22.43      1.93 o 
   2   9   7        3.40        2.14      1.70 o 
   3   9   7        6.87        5.06      3.39 o 
   4   9   7        1.82        0.73      0.78 o 
  -2  10   7        1.18        0.74      0.91 o 
  -1  10   7        3.09        2.13      1.36 o 
   0  10   7        0.97        0.14      1.29 o 
   1  10   7       10.02       10.63      2.69 o 
   2  10   7        3.14        2.14      2.37 o 
  -6   0   8        0.84        1.60      2.88 o 
  -5   0   8       11.85       10.81     10.77 o 
  -4   0   8       86.19       89.90     10.27 o 
  -3   0   8       33.05       35.22      2.52 o 
  -2   0   8       21.68       22.61      2.68 o 
  -1   0   8       32.65       35.19      2.70 o 
   0   0   8        6.46        5.55      0.60 o 
   1   0   8      176.80      177.55      6.86 o 
   2   0   8        6.38        9.80      1.85 o 
   3   0   8       23.10       26.26      4.47 o 
   4   0   8       98.70       98.92      6.61 o 
   5   0   8        0.07        0.11      0.81 o 
   6   0   8        5.17        4.48      2.62 o 
  -6   1   8        2.94        1.51      2.03 o 
  -5   1   8        7.84        6.41      5.10 o 
  -4   1   8        2.53        2.26      1.20 o 
  -3   1   8      127.52      130.82      4.94 o 
  -2   1   8       10.76       11.57      0.75 o 
  -1   1   8      153.44      157.68      5.47 o 
   0   1   8       19.82       20.45      1.07 o 
   1   1   8       68.35       66.90      2.12 o 
   2   1   8       20.75       18.98      0.93 o 
   3   1   8       22.51       20.24      1.14 o 
   4   1   8        1.03        1.07      0.77 o 
   5   1   8        6.58        5.81      1.84 o 
   6   1   8       11.20        7.85      3.49 o 
  -6   2   8        3.87        3.54      2.90 o 
  -5   2   8       12.86        9.99      7.66 o 
  -4   2   8        5.36        3.45      1.51 o 
  -3   2   8        1.81        1.60      0.84 o 
  -2   2   8       39.27       40.80      1.92 o 
  -1   2   8       53.37       50.09      1.91 o 
   0   2   8      193.85      202.79      7.77 o 
   1   2   8      114.51      117.31      4.99 o 
   2   2   8       11.30       12.47      1.17 o 
   3   2   8       26.40       25.63      1.34 o 
   4   2   8       27.24       25.13      1.27 o 
   5   2   8        7.06        5.68      2.04 o 
   6   2   8        1.30        0.36      0.78 o 
  -6   3   8        6.01        3.59      3.78 o 
  -5   3   8        8.98        7.34      4.06 o 
  -4   3   8        5.27        4.72      2.33 o 
  -3   3   8        3.52        3.17      1.07 o 
  -2   3   8       34.48       34.42      1.44 o 
  -1   3   8       21.93       23.25      1.26 o 
   0   3   8       87.00       84.51      3.08 o 
   1   3   8       10.03        9.31      0.66 o 
   2   3   8       19.23       21.32      1.44 o 
   3   3   8       22.25       24.20      1.19 o 
   4   3   8       13.11       13.58      1.98 o 
   5   3   8       11.01       13.51      2.70 o 
   6   3   8        3.70        2.95      1.34 o 
  -6   4   8        3.97        3.65      4.65 o 
  -5   4   8        3.33        1.88      1.67 o 
  -4   4   8        1.64        2.05      1.19 o 
  -3   4   8       31.86       29.50      1.87 o 
  -2   4   8       50.39       50.48      2.14 o 
  -1   4   8       34.25       35.92      1.72 o 
   0   4   8       39.35       36.62      1.77 o 
   1   4   8        1.94        1.72      0.75 o 
   2   4   8       11.88       12.49      1.03 o 
   3   4   8       36.69       32.54      1.90 o 
   4   4   8        3.01        2.38      0.97 o 
   5   4   8        2.73        1.66      0.85 o 
   6   4   8        1.65        1.67      0.98 o 
  -5   5   8        5.30        4.46      4.27 o 
  -4   5   8        4.06        4.03      1.85 o 
  -3   5   8       39.31       35.61      1.30 o 
  -2   5   8       27.60       26.01      2.77 o 
  -1   5   8       56.29       54.42      2.23 o 
   0   5   8       50.03       49.09      2.69 o 
   1   5   8        3.89        4.08      2.06 o 
   2   5   8        1.89        2.00      0.76 o 
   3   5   8        2.43        1.79      0.81 o 
   4   5   8        6.79        6.50      2.32 o 
   5   5   8       12.89       15.78      2.52 o 
  -5   6   8        2.32        2.03      1.64 o 
  -4   6   8        0.76        1.03      1.01 o 
  -3   6   8       46.44       48.19      1.88 o 
  -2   6   8        5.55        5.28      1.73 o 
  -1   6   8       21.86       22.10      1.50 o 
   0   6   8       19.32       20.74      1.21 o 
   1   6   8       13.28       16.94      1.85 o 
   2   6   8       26.21       30.02      2.37 o 
   3   6   8        3.42        2.92      0.95 o 
   4   6   8        0.13        0.59      0.47 o 
   5   6   8        1.89        1.75      0.99 o 
  -4   7   8        2.22        2.00      1.62 o 
  -3   7   8       13.47       11.73      1.84 o 
  -2   7   8        1.45        1.23      0.93 o 
  -1   7   8        7.30        6.12      0.99 o 
   0   7   8       24.88       26.82      1.46 o 
   1   7   8        2.38        2.92      1.36 o 
   2   7   8        1.49        1.43      0.93 o 
   3   7   8        7.40        8.48      1.77 o 
   4   7   8        6.54        6.05      1.18 o 
  -4   8   8       14.51       13.07      2.94 o 
  -3   8   8        6.23        4.65      2.73 o 
  -2   8   8        2.36        1.84      1.24 o 
  -1   8   8        5.27        4.60      2.70 o 
   0   8   8       16.10       14.59      1.74 o 
   1   8   8        5.77        4.68      2.38 o 
   2   8   8        8.59        8.58      2.36 o 
   3   8   8        5.11        5.09      2.18 o 
   4   8   8        1.60        1.42      1.02 o 
  -3   9   8        2.97        2.14      1.44 o 
  -2   9   8        3.38        2.79      1.82 o 
  -1   9   8        8.12        8.37      2.17 o 
   0   9   8        0.49        0.27      0.84 o 
   1   9   8        6.03        4.41      2.33 o 
   2   9   8        1.27        1.36      1.56 o 
   3   9   8        2.36        1.85      1.69 o 
  -1  10   8        1.26        1.17      1.03 o 
   0  10   8        7.86        4.28      3.13 o 
   1  10   8        1.61        1.09      1.11 o 
  -6   0   9        0.00       -0.28      3.54 o 
  -5   0   9        0.16       -0.29      3.30 o 
  -4   0   9        2.28        2.17      3.49 o 
  -3   0   9       11.01        5.81      4.34 o 
  -2   0   9       32.82       32.86      3.09 o 
  -1   0   9       16.53       16.99      1.54 o 
   0   0   9      145.06      155.60     16.97 o 
   1   0   9        2.28        3.86      1.89 o 
   2   0   9       35.25       36.48      3.66 o 
   3   0   9      133.96      150.67     12.59 o 
   4   0   9       10.27        9.28      4.75 o 
   5   0   9       10.64        9.27      4.19 o 
   6   0   9       20.60       19.42      1.85 o 
  -6   1   9        4.14        2.45      2.38 o 
  -5   1   9        1.51        1.08      1.71 o 
  -4   1   9       25.88       23.93      3.73 o 
  -3   1   9       30.91       32.91      2.44 o 
  -2   1   9       22.99       24.13      1.33 o 
  -1   1   9       82.99       82.82      3.21 o 
   0   1   9      114.87      127.35      9.03 o 
   1   1   9      223.31      270.32     26.04 o 
   2   1   9       57.50       54.87      2.16 o 
   3   1   9       28.64       29.43      2.81 o 
   4   1   9       13.11       22.42      4.30 o 
   5   1   9        4.09        2.93      1.39 o 
   6   1   9        4.41        3.23      1.39 o 
  -6   2   9        0.06        0.86      2.51 o 
  -5   2   9        5.34        4.38      3.44 o 
  -4   2   9        3.64        2.57      2.47 o 
  -3   2   9       12.22       10.57      1.35 o 
  -2   2   9       24.06       22.84      1.27 o 
  -1   2   9       18.96       18.01      0.89 o 
   0   2   9       76.50       72.93      2.49 o 
   1   2   9        8.62        9.20      1.07 o 
   2   2   9       18.12       17.62      0.85 o 
   3   2   9       96.77      107.52      8.37 o 
   4   2   9       28.36       32.51      1.86 o 
   5   2   9        6.53        4.53      1.86 o 
   6   2   9        6.01        4.91      2.19 o 
  -5   3   9       17.92       17.52      5.82 o 
  -4   3   9        1.80        1.51      1.42 o 
  -3   3   9        0.62        0.31      0.62 o 
  -2   3   9       15.92       14.24      1.06 o 
  -1   3   9      119.98      119.47      4.25 o 
   0   3   9       43.55       42.08      2.08 o 
   1   3   9       10.16       14.03      3.56 o 
   2   3   9        3.58        3.56      1.32 o 
   3   3   9        3.94        3.09      1.05 o 
   4   3   9       30.60       31.00      2.44 o 
   5   3   9        3.02        3.48      1.37 o 
  -5   4   9        0.48        0.75      1.32 o 
  -4   4   9        4.14        3.28      2.87 o 
  -3   4   9       11.05       10.27      1.03 o 
  -2   4   9        5.01        4.89      1.67 o 
  -1   4   9       11.24       12.32      1.22 o 
   0   4   9       40.41       40.99      2.09 o 
   1   4   9        8.49       10.19      2.91 o 
   2   4   9       33.78       34.19      2.56 o 
   3   4   9       11.35       13.09      2.16 o 
   4   4   9        4.27        3.16      1.23 o 
   5   4   9        3.65        3.29      1.65 o 
  -5   5   9        0.38        0.98      4.23 o 
  -4   5   9        5.24        4.22      3.85 o 
  -3   5   9        4.99        3.98      1.83 o 
  -2   5   9        5.27        4.95      2.20 o 
  -1   5   9       25.51       24.29      1.22 o 
   0   5   9       24.12       26.63      1.97 o 
   1   5   9        4.22        5.63      1.79 o 
   2   5   9        2.66        3.18      1.13 o 
   3   5   9        6.16        6.88      1.60 o 
   4   5   9        7.07        7.20      1.40 o 
   5   5   9        2.86        2.65      1.29 o 
  -4   6   9        0.51        0.96      1.78 o 
  -3   6   9        5.08        4.39      2.52 o 
  -2   6   9        0.12        0.51      0.76 o 
  -1   6   9        5.09        3.68      1.19 o 
   0   6   9        9.49        8.66      1.47 o 
   1   6   9        3.11        3.45      1.27 o 
   2   6   9       10.04        9.80      1.79 o 
   3   6   9        5.49        5.24      2.11 o 
   4   6   9        1.39        1.26      0.92 o 
  -4   7   9        1.48        0.77      0.74 o 
  -3   7   9        5.00        5.08      3.13 o 
  -2   7   9        0.48        0.52      0.87 o 
  -1   7   9        5.39        4.04      2.84 o 
   0   7   9        7.70        6.77      2.51 o 
   1   7   9        9.36       13.02      2.23 o 
   2   7   9       20.22       22.95      2.55 o 
   3   7   9        7.03        5.68      2.13 o 
   4   7   9        2.47        2.21      1.38 o 
  -3   8   9        4.80        3.20      2.30 o 
  -2   8   9        0.42        0.89      0.88 o 
  -1   8   9        1.06        1.19      0.82 o 
   0   8   9        2.82        1.92      1.18 o 
   1   8   9        4.03        2.26      1.92 o 
   2   8   9       12.93       13.27      1.87 o 
   3   8   9        0.62        0.51      0.61 o 
  -2   9   9        2.98        2.16      1.34 o 
  -1   9   9        0.06        0.27      0.63 o 
   0   9   9        9.85        5.15      3.67 o 
   1   9   9        4.06        2.04      2.00 o 
   2   9   9        8.12        4.17      3.50 o 
  -5   0  10        1.76        1.59      3.56 o 
  -4   0  10        0.09        0.53      1.32 o 
  -3   0  10        7.02        5.72      3.98 o 
  -2   0  10       34.92       40.02      3.18 o 
  -1   0  10       12.45       10.01      2.04 o 
   0   0  10       13.31       15.46      2.26 o 
   1   0  10       75.66       93.54      8.14 o 
   2   0  10       58.39       59.94      6.94 o 
   3   0  10        1.63        0.51      0.92 o 
   4   0  10        5.70        6.11      3.04 o 
   5   0  10        5.70        5.03      3.05 o 
  -5   1  10        2.07        1.89      2.18 o 
  -4   1  10        0.95        1.30      1.41 o 
  -3   1  10        3.79        5.08      2.60 o 
  -2   1  10       26.01       26.58      1.91 o 
  -1   1  10        0.35        0.13      0.56 o 
   0   1  10        6.79        6.44      2.57 o 
   1   1  10       39.35       40.72      2.66 o 
   2   1  10       26.49       25.29      1.36 o 
   3   1  10       13.36       15.75      1.80 o 
   4   1  10        0.20        0.80      0.72 o 
   5   1  10        2.82        2.81      1.37 o 
  -5   2  10        5.34        5.64      4.71 o 
  -4   2  10        4.01        3.03      2.50 o 
  -3   2  10        0.73        0.69      0.75 o 
  -2   2  10        3.14        2.80      1.29 o 
  -1   2  10        1.97        1.53      1.21 o 
   0   2  10        5.15        5.63      2.21 o 
   1   2  10        0.18        0.85      0.69 o 
   2   2  10       26.77       24.43      1.23 o 
   3   2  10       48.13       56.31      4.22 o 
   4   2  10        7.60       10.57      1.65 o 
   5   2  10        6.02        5.39      2.49 o 
  -5   3  10        3.18        2.29      2.70 o 
  -4   3  10        0.08       -1.24      2.40 o 
  -3   3  10        3.45        3.22      1.93 o 
  -2   3  10        4.79        4.28      2.47 o 
  -1   3  10       16.93       13.95      1.93 o 
   0   3  10        5.63        8.36      2.03 o 
   1   3  10       27.41       30.56      2.04 o 
   2   3  10       15.75       15.27      1.39 o 
   3   3  10       50.80       49.28      5.56 o 
   4   3  10        4.38        3.86      1.88 o 
   5   3  10        8.36        6.06      3.26 o 
  -5   4  10        1.71        1.79      3.29 o 
  -4   4  10        2.68        1.03      2.68 o 
  -3   4  10        6.88        6.31      4.52 o 
  -2   4  10        3.25        1.71      1.18 o 
  -1   4  10       16.14       14.99      1.80 o 
   0   4  10        9.07       13.07      1.75 o 
   1   4  10        0.39        0.69      0.58 o 
   2   4  10        0.73        0.73      0.67 o 
   3   4  10       14.74       21.15      3.71 o 
   4   4  10       18.02       25.09      3.63 o 
  -4   5  10        1.59        1.96      4.97 o 
  -3   5  10        5.98        5.44      3.44 o 
  -2   5  10        6.31        4.81      2.42 o 
  -1   5  10        2.89        1.32      0.81 o 
   0   5  10       13.12       11.70      1.34 o 
   1   5  10        1.47        1.19      1.09 o 
   2   5  10        9.25       10.09      1.56 o 
   3   5  10        4.16        3.40      1.83 o 
   4   5  10        1.81        1.44      1.07 o 
  -4   6  10        0.28       -0.12      3.89 o 
  -3   6  10        6.44        5.05      4.51 o 
  -2   6  10        1.30        1.02      0.90 o 
  -1   6  10        3.51        2.87      1.46 o 
   0   6  10        7.57        6.41      1.64 o 
   1   6  10        1.53        1.33      0.99 o 
   2   6  10       10.12       14.29      2.11 o 
   3   6  10        0.60        0.45      0.63 o 
   4   6  10       10.28       12.20      3.38 o 
  -3   7  10        4.82        3.55      2.38 o 
  -2   7  10        6.44        4.01      3.19 o 
  -1   7  10        9.48        7.34      3.79 o 
   0   7  10        3.19        2.39      1.41 o 
   1   7  10        0.72        0.59      0.55 o 
   2   7  10        4.68        2.99      1.70 o 
   3   7  10        3.15        4.21      1.15 o 
  -2   8  10        3.35        2.15      1.16 o 
  -1   8  10        0.44        0.19      0.59 o 
   0   8  10        0.21        0.35      0.64 o 
   1   8  10        6.57        3.66      3.26 o 
   2   8  10        1.58        0.74      0.90 o 
  -4   0  11        4.71        4.26      5.05 o 
  -3   0  11        0.03        0.49      0.86 o 
  -2   0  11        6.31        5.59      3.86 o 
  -1   0  11        3.81        3.40      2.92 o 
   0   0  11        0.35        0.84      1.74 o 
   1   0  11        0.02        0.13      1.30 o 
   2   0  11        3.17        2.40      1.80 o 
   3   0  11        7.48        7.21      6.19 o 
   4   0  11        0.04       -0.15      1.66 o 
  -4   1  11        5.71        5.03      5.37 o 
  -3   1  11        2.15        2.14      1.21 o 
  -2   1  11        5.30        4.96      2.92 o 
  -1   1  11       12.42       10.49      2.21 o 
   0   1  11       10.47       13.53      1.72 o 
   1   1  11       12.44       15.15      2.94 o 
   2   1  11       25.01       24.96      1.82 o 
   3   1  11       12.79       15.38      2.39 o 
   4   1  11        1.11        1.38      0.97 o 
  -4   2  11        3.85        4.02      3.73 o 
  -3   2  11        2.74        3.51      2.38 o 
  -2   2  11        4.04        3.17      1.67 o 
  -1   2  11        1.78        1.36      0.99 o 
   0   2  11        3.85        3.04      1.09 o 
   1   2  11        4.49        5.24      2.13 o 
   2   2  11        6.54        6.25      2.82 o 
   3   2  11        0.27        0.18      0.83 o 
   4   2  11        0.47        0.82      0.78 o 
  -4   3  11        1.41        1.58      2.34 o 
  -3   3  11        4.76        3.13      2.23 o 
  -2   3  11        7.22        5.94      3.67 o 
  -1   3  11        6.20        6.32      3.26 o 
   0   3  11       30.14       32.18      1.95 o 
   1   3  11       10.63       22.21      1.82 o 
   2   3  11        1.23        1.00      0.75 o 
   3   3  11        1.72        2.05      1.12 o 
   4   3  11        1.43        1.20      0.94 o 
  -4   4  11        5.02        5.27      1.90 o 
  -3   4  11        0.31        0.59      1.15 o 
  -2   4  11        3.81        3.37      1.63 o 
  -1   4  11        8.86        6.61      3.19 o 
   0   4  11        0.75        1.30      1.29 o 
   1   4  11        2.21        1.48      1.09 o 
   2   4  11        0.55        0.10      0.67 o 
   3   4  11        3.07        2.11      1.31 o 
   4   4  11        5.89        5.11      2.64 o 
  -3   5  11       20.69       20.11      4.31 o 
  -2   5  11        1.26        0.91      0.72 o 
  -1   5  11       13.97       11.35      1.71 o 
   0   5  11        0.84        1.00      1.26 o 
   1   5  11        4.03        2.82      1.32 o 
   2   5  11        4.62        3.35      1.83 o 
   3   5  11        2.33        1.55      0.85 o 
  -2   6  11        0.26       -0.69      1.17 o 
  -1   6  11        4.10        1.97      1.60 o 
   0   6  11        0.20        0.26      1.02 o 
   1   6  11        2.07        1.20      0.89 o 
   2   6  11        0.87        0.65      0.65 o 
  -1   7  11        2.89        1.92      1.72 o 
   0   7  11        0.55        0.40      0.94 o 
   1   7  11        1.14        0.84      0.88 o 
  -3   0  12        3.78        4.16      3.05 o 
  -2   0  12        0.01        0.49      1.00 o 
  -1   0  12        3.00        2.20      1.94 o 
   0   0  12        4.02        3.51      3.33 o 
   1   0  12        1.23        1.19      1.44 o 
   2   0  12        0.75        0.19      1.42 o 
   3   0  12        0.38        1.25      1.39 o 
  -3   1  12        0.10       -0.18      2.32 o 
  -2   1  12        0.92        0.51      0.86 o 
  -1   1  12        3.23        2.56      1.31 o 
   0   1  12       16.23       16.64      2.05 o 
   1   1  12        7.10       12.50      2.40 o 
   2   1  12        5.43        4.10      2.55 o 
   3   1  12        2.36        2.84      1.73 o 
  -3   2  12        0.41        0.82      1.84 o 
  -2   2  12        0.54        0.94      0.76 o 
  -1   2  12       10.96       11.16      2.61 o 
   0   2  12       12.89       14.85      2.01 o 
   1   2  12        6.19        7.08      5.99 o 
   2   2  12        0.73        0.83      0.74 o 
   3   2  12        0.24        0.19      0.74 o 
  -3   3  12        0.36        1.09      0.97 o 
  -2   3  12        4.73        3.04      2.26 o 
  -1   3  12       13.52       13.56      1.63 o 
   0   3  12        0.88        2.50      1.90 o 
   1   3  12        3.24        2.81      1.39 o 
   2   3  12        9.33        9.67      1.74 o 
   3   3  12        0.40        0.56      0.84 o 
  -2   4  12        0.15        0.36      0.51 o 
  -1   4  12       10.60        7.38      4.02 o 
   0   4  12        0.15        2.45      2.01 o 
   1   4  12        4.41        3.79      2.58 o 
   2   4  12        0.69        0.93      0.86 o 
  -1   5  12        0.69        0.88      0.69 o 
   0   5  12        1.70        1.19      1.13 o 
   1   5  12        7.05        5.96      3.33 o 
  -2   0  13        0.36        0.10      0.86 o 
  -1   0  13        3.02        2.51      2.35 o 
   0   0  13        1.16        0.41      1.84 o 
   1   0  13        0.98        0.84      1.28 o 
   2   0  13        0.90        1.26      1.56 o 
  -2   1  13        2.10        0.97      1.16 o 
  -1   1  13        0.27        0.72      0.73 o 
   0   1  13        0.96        0.82      0.99 o 
   1   1  13        1.81        1.90      1.45 o 
   2   1  13        4.82        4.02      2.10 o 
  -1   2  13        3.88        2.59      1.54 o 
   0   2  13        1.47        0.76      1.16 o 
   1   2  13        0.88        0.97      0.95 o 
   0   3  13        0.91        1.10      0.91 o 
                                                 
